# Supplementary material for: Rv0687 a Putative Short-Chain Dehydrogenase Is Required for In Vitro and In Vivo Survival of Mycobacterium tuberculosis
Source: Int J Mol Sci. 2024 Jul 18;25(14):7862. doi: 10.3390/ijms25147862 (PMC11277061; doi:10.3390/ijms25147862)
Supplement: Supplementary file 1 [file ijms-25-07862-s001.zip]

Archive with 1 entries (1 files):
- ijms-3078526-supplementary.pdf
